# Supplementary material for: Enhanced Diclofenac Biodegradation by Bacterial Strains and a Microbial Consortium from Activated Sludge: Toxicity Assessment and Insights into Microbial Community Dynamics
Source: J Xenobiot. 2026 Feb 2;16(1):24. doi: 10.3390/jox16010024 (PMC12921880; doi:10.3390/jox16010024)
Supplement: Supplementary file 1 [file jox-16-00024-s001.zip › Table S4.xlsx]

## Sheet: metadata
sample accession in PRJEB98466	unique name (alias)	sample description	filtered reads for bacteria or fungi	richness (observed ASV)	shannon	inverse simpson	evenness
ERS26958156	DCF_Bact_CN	16S negative sequencing control	nd	nd	nd	nd	nd
ERS26958157	DCF_Bact_initial	bacteria before DCF degradation	218985	111	2.75203	8.54516	0.584353
ERS26958158	DCF_Bact_final	bacteria after DCF degradation	95729	60	1.15239	1.70064	0.28146
ERS26958159	DCF_Fun_CN	ITS2 negative sequencing control	nd	nd	nd	nd	nd
ERS26958160	DCF_Fun_initial	fungi before DCF degradation	3231	5	0.984394	2.19799	0.611638
ERS26958161	DCF_Fun_final	fungi after DCF degradation	434061	29	0.870763	1.62162	0.258594
