# Supplementary material for: Enhanced Diclofenac Biodegradation by Bacterial Strains and a Microbial Consortium from Activated Sludge: Toxicity Assessment and Insights into Microbial Community Dynamics
Source: J Xenobiot. 2026 Feb 2;16(1):24. doi: 10.3390/jox16010024 (PMC12921880; doi:10.3390/jox16010024)
Supplement: Supplementary file 1 [file jox-16-00024-s001.zip › Table S5.xlsx]

## Sheet: Sheet 1
OTU_id
